# Supplementary material for: Substituting Fossil-Based into Bio-Based Isocyanates for Resin and Dispersion Polyurethane Coatings: Evaluation of Thermal, Mechanical, and Chemical Performance
Source: Polymers (Basel). 2025 Dec 12;17(24):3301. doi: 10.3390/polym17243301 (PMC12737255; doi:10.3390/polym17243301)
Supplement: Supplementary file 1 [file polymers-17-03301-s001.zip]

Archive with 1 entries (1 files):
- polymers-3973780-supplementary.pdf
